# Supplementary material for: High Detection Frequency of Vaccine-Associated Polioviruses and Non-Polio Enteroviruses in the Stools of Asymptomatic Infants from the Free State Province, South Africa
Source: Microorganisms. 2024 Apr 30;12(5):920. doi: 10.3390/microorganisms12050920 (PMC11124149; doi:10.3390/microorganisms12050920)
Supplement: Supplementary file 1 [file microorganisms-12-00920-s001.zip]

Archive with 1 entries (1 files):
- microorganisms-2878265-supplementary.pdf
